# Supplementary material for: MicroRNA-122 supports robust innate immunity in hepatocytes by targeting the RTKs/STAT3 signaling pathway
Source: eLife. 2019 Feb 8;8:e41159. doi: 10.7554/eLife.41159 (PMC6389286; doi:10.7554/eLife.41159)
Supplement: Figure 3—source data 5. [file elife-41159-fig3-data5.xlsx]

## Sheet: Sheet1
Data used for illustration
	IFN-β (pg/ml)									IL-29/IL-28B (pg/ml)
			exp.1	exp.2	Mean	STDEV	P value (T-test)					exp.1	exp.2	Mean	STDEV	P value (T-test)
	JFH1	si-NC	80.3869	98.2826	89.3348	12.6542				JFH1	si-NC	552.673	697.984	625.328	126.64
	JFH1	si-STAT3	603.643	567.139	585.391	25.8123	1.76486e-06			JFH1	si-STAT3	2343.74	2046.99	2195.36	239.743	0.000150088
Note 1: The protein level of IFNs was presented as concentration (pg/ml).
Note 2: Data presented are two independent experiments (mean + SD).
Note 3: P values were calculated by comparing the A450-A570 values.
